# Supplementary material for: Rubisco Evolution in C4 Eudicots: An Analysis of Amaranthaceae Sensu Lato
Source: PLoS One. 2012 Dec 20;7(12):e52974. doi: 10.1371/journal.pone.0052974 (PMC3527620; doi:10.1371/journal.pone.0052974)
Supplement: Table S1 — List of studied species. (XLSX) [file pone.0052974.s001.xlsx]

## Sheet: list
Table S1. List of studied species
GenBank number	Species	Type of photosynthesis	Reference *
AY270048	Achyranthes aspera	C3	2
AY270049	Acroglochin chenopodioides	C3	1, 2
AY270050	Aerva javanica	C4	2
AY270051	Agriophyllum squarrosum	C3	1, 2
AY270052	Allenrolfea occidentalis	C3	2
AY270053	Alternanthera caracasana	C4	2
AY270054	Alternanthera pungens	C4	2
HQ237458	Alternanthera repens	C4	4
340510825	Amaranthus blitum	C4	2
AY270055	Amaranthus greggii	C4	2
X51964	Amaranthus hypochondriacus	C4	2
X53980	Amaranthus tricolor	C4	2
HM131745	Anabasis aphylla	C4	1
HM131747	Anabasis brevifolia	C4	1
HM131748	Anabasis elatior	C4	1
HM131749	Anabasis eriopoda	C4	1
HM131750	Anabasis salsa	C4	1
HM131751	Anabasis truncata	C4	5
AY270056	Anthochlamys multinervis	C3	1, 2
AY270057	Aphanisma blitoides	C3	2
308512948	Archiatriplex nanpinensis	C3	6
AY270058	Arthrocnemum macrostachyum	C3	1, 2
308512950	Atriplex aucherii	C3	6
308512952	Atriplex australasica	C3	6
308512954	Atriplex centralasiatica	C4	6
AY270045	Atriplex coriacea	C4	1, 2, 6
308512956	Atriplex glauca	C4	6
AY270059	Atriplex halimus	C4	1, 2, 6
308512958	Atriplex lampa	C4	6
308512960	Atriplex lentiformis	C4	6
308512966	Atriplex parryi	C4	6
X15925	Atriplex patula	C3	1, 2, 6
308512968	Atriplex phyllostegia	C4	6
308512970	Atriplex powellii	C4	6
X55831	Atriplex rosea	C4	1, 2, 6
308512974	Atriplex serenana	C4	6
34576598	Atriplex spongiosa	C4	6
AY270061	Atriplex undulata	C4	2
AY270062	Axyris prostrata	C3	2
AM234799	Bassia (Chenolea) diffusa	C3	3
AY270150	Bassia dasyphylla	C3	2
34576686	Bassia prostrata	C4	2
34576604	Bassia sedoides	C4	2
AY270064	Beta nana	C3	1, 2
AY270065	Beta vulgaris	C3	1, 2
AY270066	Bienertia cycloptera	C4	1, 2
AY270067	Blutaparon vermiculare	C4	2
AY270069	Bosea yervamora	C3	2
AY270070	Calicorema capitata	C3	2
34576620	Camphorosma monspeliaca	C4	2
AY270072	Celosia argentea	C3	2
HQ237459	Celosia trigyna	C3	4
308512976	Ceratocarpus arenarius	C3	6
AY270073	Chamissoa altissima	C3	2
34576626	Charpentiera obovata	C3	2, 4
AY270075	Charpentiera ovata	C3	2, 4
34576630	Chenoleoides tomentosa	C4	7
AY270077	Chenopodium acuminatum	C3	2
340511075	Chenopodium album	C3	2
308512986	Chenopodium ambrosioides	C3	2
AY270078	Chenopodium auricomum	C3	2
AY270079	Chenopodium bonus-henricus	C3	2
AY270080	Chenopodium botrys	C3	2
308512978	Chenopodium coronopus	C3	2
AY270046	Chenopodium cristatum	C3	2
34576562	Chenopodium desertorum	C3	2
AY270081	Chenopodium foliosum	C3	2
AY270082	Chenopodium frutescens	C3	2
340511079	Chenopodium murale	C3	2
34576564	Chenopodium sanctae-clarae	C3	2
299474305	Climacoptera brachiata	C4	5
299474309	Climacoptera lanata	C4	5
AY270084	Corispermum filifolium	C3	2
308512982	Cremnophyton lanfrancoi	C3	6
308512984	Cycloloma atriplicifolium	C3	6
AY270085	Deeringia amaranthoides	C3	2
AY270151	Dissocarpus paradoxus	C3	2
AY270086	Dysphania glomulifera	C3	2
308512988	Einadia nutans	C3	6
299474319	Girgensohnia oppositiflora	C4	2
34576654	Gomphrena elegans	C3	4
AY270089	Gomphrena haageana	C4	2
AY270090	Gomphrena serrata	C4	2
34576660	Guilleminea densa	C4	4
AY270092	Hablitzia tamnoides	C3	1, 2
AY270093	Halimione pedunculata	C3	2
308513000	Halimione verrucifera	C3	6
HM131762	Halimocnemis karelinii	C4	1
299474323	Halimocnemis villosa	C4	1
327195442	Halocharis hispida	C4	1
HM131764	Halogeton arachnoideus	C4	1
HM131765	Halogeton glomeratus	C4	1
AY270095	Halopeplis amplexicaulis	C3	1, 2
AY270096	Halosarcia indica	C4	1, 2
327195446	Halostachys belangeriana	C3	2
327195450	Halothamnus bottae	C4	1
299474329	Haloxylon ammodendron	C4	1
HM131767	Haloxylon persicum	C4	1
327195468	Haloxylon tamariscifolium	C4	1
AY270097	Hebanthe occidentalis	C3	2
AY270098	Hemichroa diandra	C3	2
AY270099	Hermbstaedtia glauca	C3	2
HM131768	Horaninovia ulicina	C4	1
HM131769	Iljinia regelii	C4	5
AY270101	Iresine palmeri	C3	2
AY270102	Kalidium caspicum	C3	1, 2
HM131771	Kalidium cuspidatum	C3	1
HM131772	Kalidium foliatum	C3	1
34576684	Kochia americana	C3	2
AY489264	Kochia densiflora	C4	2
AY270105	Krascheninnikovia ceratoides	C3	2
34576690	Maireana brevifolia	C3	2
308513002	Manochlamys albicans	C3	6
AY270107	Microgynoecium tibeticum	C3	1, 2
308513004	Micromonolepis pusilla	C3	6
AY270108	Monolepis nuttalliana	C3	2
HM131773	Nanophyton erinaceum	C4	1
AY270109	Nitrophila occidentalis	C3	2
AY270110	Noaea mucronata	C4	1, 2
34576700	Nototrichium humile	C3	2
34576702	Ofaiston monandrum	C4	2
AY270113	Oreobliton thesioides	C3	2
34576572	Pachycornia triandra	C3	2
AY270114	Panderia pilosa	C4	1, 2
AY270115	Pandiaka angustifolia	C3	2
327195458	Patellifolia patellaris	C3	7
HM131774	Petrosimonia glaucescens	C4	5
AY270116	Petrosimonia nigdeensis	C4	2
HM131775	Petrosimonia sibirica	C4	5
299474349	Petrosimonia squarrosa	C4	5
AY270119	Polycnemum perenne	C3	2
AY270120	Pseudoplantago friesii	C3	2
AY270121	Ptilotus manglesii	C3	2
34576722	Pupalia lappacea	C3	4
AY270124	Rhagodia drummondi	C3	2
AY270123	Rhaphidophyton regelii	C3	2
327195460	Roycea divaricata	C3	6
34576728	Salicornia dolichostachya	C3	2
HM131777	Salicornia europaea	C3	2
HM131753	Salsola affinis	C4	1
HM131778	Salsola arbuscula	C4	1
299474355	Salsola arbusculiformis	C3/C4	5
HM131780	Salsola chinghaiensis	C4	5
HM131782	Salsola collina	C4	1
299474363	Salsola dshungarica	C4	5
HM131755	Salsola ferganica	C4	5
HM131784	Salsola foliosa	C4	1
AY270128	Salsola genistoides	C3	2
299474311	Salsola heptapotamica	C4	5
HM131785	Salsola implicata	C4	5
AY270129	Salsola kali	C4	1, 2
299474369	Salsola komarovii	C4	5
HM131787	Salsola laricifolia	C3	2
HM131788	Salsola micranthera	C4	5
HM131790	Salsola orientalis	C4	1
HM131791	Salsola paulsenii	C4	1
299474381	Salsola pellucida	C4	5
299474383	Salsola praecox	C4	5
HM131794	Salsola rosacea	C4	5
299474387	Salsola ruthenica	C4	5
299474317	Salsola sukaczevii	C4	5
34576740	Salsola vermiculata	C4	5
HM131797	Salsola zaidamica	C4	5
AY270126	Sarcocornia utahensis	C3	2
34576742	Sclerolaena obliquicuspis	C3	2
34576744	Sclerostegia moniliformis	C3	2
34576746	Sericostachys scandens	C3	2
NC_002202	Spinacia oleracea	C3	1, 2
AY270135	Suaeda altissima	C4	1, 2
34576750	Suaeda crassifolia	C3	2
AY270137	Suaeda maritima	C3	1, 2
HM131798	Suaeda microphylla	C4	1
HM131800	Suaeda physophora	C3	1
308513010	Suckleya suckleyana	C3	6
AY270138	Sympegma regelii	C3	1, 2
AY270139	Tecticornia australasica	C3	2
327195466	Tecticornia disarticulata	C3	2
AY270140	Teloxys aristata	C3	2
34576760	Tidestromia lanuginosa	C4	2
* References for assession of photosynthetic types
1	Akhani, H., P. Trimborn, et al. (1997). "Photosynthetic pathways in Chenopodiaceae from Africa, Asia and Europe with their ecological, phytogeographical and taxonomical importance." Plant Systematics and Evolution 206(1): 187-221.
2	Kadereit, G., T. Borsch, et al. (2003). "Phylogeny of Amaranthaceae and Chenopodiaceae and the Evolution of C4 Photosynthesis." International Journal of Plant Sciences 164(6): 959-986.
3	Richoux, N. B. and P. W. Froneman (2007). "Assessment of spatial variation in carbon utilization by benthic and pelagic invertebrates in a temperate South African estuary using stable isotope signatures." Estuarine, Coastal and Shelf Science 71(3-4): 545-558.
4	Sage, R. F., T. L. Sage, et al. (2007). "The taxonomic distribution of C4 photosynthesis in Amaranthaceae sensu stricto." Am. J. Bot. 94(12): 1992-2003.
5	Wen, Z.-B., M.-L. Zhang, et al. (2010). "Phylogeny of Salsoleae s.l. (Chenopodiaceae) based on DNA sequence data from ITS, psbB–psbH, and rbcL, with emphasis on taxa of northwestern China." Plant Systematics and Evolution 288(1): 25-42.
6	Kadereit, G., Mavrodiev, E.V., et al. (2010). "Molecular phylogeny of Atripliceae (Chenopodioideae, Chenopodiaceae): Implications for systematics, biogeography, flower and fruit evolution, and the origin of C4 photosynthesis." Am. J. Bot. 97 (10), 1664-1687.
7	Kadereit, G. and Freitag, H. (2011). "Molecular phylogeny of Camphorosmeae (Camphorosmoideae, Chenopodiaceae): Implications for biogeography, evolution of C4-photosynthesis and taxonomy". Taxon 60 (1), 51-78.
